# Supplementary material for: An improved framework to predict river flow time series data
Source: PeerJ. 2019 Jul 1;7:e7183. doi: 10.7717/peerj.7183 (PMC6610541; doi:10.7717/peerj.7183)
Supplement: Supplemental Information 5 — The data can be used to validate the methods utilized in the manuscript. The R-files can be executed for utilizing this data set [file peerj-07-7183-s005.csv]

Date	INFLOW T
1/1/2015	15.7
1/2/2015	16.3
1/3/2015	16.2
1/4/2015	17.3
1/5/2015	16
1/6/2015	16
1/7/2015	16
1/8/2015	16.1
1/9/2015	14.5
1/10/2015	14.4
1/11/2015	15.5
1/12/2015	14.6
1/13/2015	14.2
1/14/2015	15.3
1/15/2015	15
1/16/2015	15
1/17/2015	14.9
1/18/2015	14.5
1/19/2015	14.5
1/20/2015	13.6
1/21/2015	13.6
1/22/2015	15.6
1/23/2015	14.2
1/24/2015	15
1/25/2015	13.8
1/26/2015	13.7
1/27/2015	13.2
1/28/2015	15
1/29/2015	13.4
1/30/2015	14.1
1/31/2015	13.9
2/1/2015	13.7
2/2/2015	13.4
2/3/2015	13.4
2/4/2015	14.3
2/5/2015	14.1
2/6/2015	13.7
2/7/2015	13.7
2/8/2015	13.8
2/9/2015	13.3
2/10/2015	12.2
2/11/2015	15.2
2/12/2015	13.9
2/13/2015	12.6
2/14/2015	12.2
2/15/2015	11.7
2/16/2015	11.3
2/17/2015	15.2
2/18/2015	15.6
2/19/2015	13.5
2/20/2015	15.2
2/21/2015	12.9
2/22/2015	13.8
2/23/2015	24.1
2/24/2015	26.3
2/25/2015	28.1
2/26/2015	38.3
2/27/2015	29.6
2/28/2015	29.6
3/1/2015	20.5
3/2/2015	20.7
3/3/2015	27.5
3/4/2015	27.4
3/5/2015	22.5
3/6/2015	21.1
3/7/2015	22.4
3/8/2015	20.7
3/9/2015	20.3
3/10/2015	19.2
3/11/2015	17.9
3/12/2015	17.9
3/13/2015	17.4
3/14/2015	17.8
3/15/2015	17.2
3/16/2015	19.2
3/17/2015	20.1
3/18/2015	19.3
3/19/2015	18
3/20/2015	16.8
3/21/2015	17.4
3/22/2015	17.2
3/23/2015	16.9
3/24/2015	17.9
3/25/2015	18.6
3/26/2015	20.1
3/27/2015	20
3/28/2015	18.6
3/29/2015	19.2
3/30/2015	28.9
3/31/2015	24.6
4/1/2015	22.6
4/2/2015	35.5
4/3/2015	46.7
4/4/2015	56.3
4/5/2015	39
4/6/2015	33.5
4/7/2015	30.4
4/8/2015	28.9
4/9/2015	25.7
4/10/2015	25.4
4/11/2015	26.2
4/12/2015	25
4/13/2015	25.4
4/14/2015	26.9
4/15/2015	28.2
4/16/2015	32.1
4/17/2015	37.9
4/18/2015	36.1
4/19/2015	32.6
4/20/2015	38.2
4/21/2015	47.3
4/22/2015	41.8
4/23/2015	38.1
4/24/2015	36.7
4/25/2015	40.7
4/26/2015	44.1
4/27/2015	54.1
4/28/2015	58.9
4/29/2015	58.9
4/30/2015	56.7
5/1/2015	50.4
5/2/2015	48.9
5/3/2015	43
5/4/2015	41.2
5/5/2015	41.4
5/6/2015	43
5/7/2015	48.1
5/8/2015	54.8
5/9/2015	66.7
5/10/2015	80.7
5/11/2015	90.7
5/12/2015	92.3
5/13/2015	107.5
5/14/2015	107.1
5/15/2015	97.3
5/16/2015	93.4
5/17/2015	94.4
5/18/2015	108.8
5/19/2015	115.5
5/20/2015	108.4
5/21/2015	96.8
5/22/2015	89.9
5/23/2015	91.4
5/24/2015	99.4
5/25/2015	99.4
5/26/2015	90
5/27/2015	80.6
5/28/2015	73.3
5/29/2015	70.3
5/30/2015	69.3
5/31/2015	70.1
6/1/2015	76
6/2/2015	81.5
6/3/2015	86.8
6/4/2015	92.3
6/5/2015	90
6/6/2015	88.2
6/7/2015	86.1
6/8/2015	86.6
6/9/2015	101.1
6/10/2015	124.1
6/11/2015	143.4
6/12/2015	144.3
6/13/2015	139.5
6/14/2015	143.7
6/15/2015	147.5
6/16/2015	154.8
6/17/2015	150.6
6/18/2015	147.5
6/19/2015	145.6
6/20/2015	165.7
6/21/2015	192.6
6/22/2015	205.4
6/23/2015	209.7
6/24/2015	200.4
6/25/2015	187.1
6/26/2015	177.7
6/27/2015	155.7
6/28/2015	131.9
6/29/2015	115.7
6/30/2015	110.8
7/1/2015	115.3
7/2/2015	127.4
7/3/2015	140.6
7/4/2015	157.5
7/5/2015	180.3
7/6/2015	209.2
7/7/2015	241.9
7/8/2015	264.4
7/9/2015	279.7
7/10/2015	303.3
7/11/2015	316.3
7/12/2015	312
7/13/2015	271.5
7/14/2015	247.2
7/15/2015	246.1
7/16/2015	277.5
7/17/2015	339.3
7/18/2015	364.4
7/19/2015	375.6
7/20/2015	366.8
7/21/2015	349.2
7/22/2015	350.1
7/23/2015	343.2
7/24/2015	363
7/25/2015	346.2
7/26/2015	359.7
7/27/2015	438.5
7/28/2015	387.8
7/29/2015	364.3
7/30/2015	352.3
7/31/2015	362.2
8/1/2015	366.5
8/2/2015	373.5
8/3/2015	363.8
8/4/2015	356.1
8/5/2015	375
8/6/2015	406.4
8/7/2015	407.4
8/8/2015	377.9
8/9/2015	360.9
8/10/2015	353.5
8/11/2015	343.6
8/12/2015	322
8/13/2015	300.5
8/14/2015	286
8/15/2015	271.8
8/16/2015	250.7
8/17/2015	242.4
8/18/2015	227
8/19/2015	218.8
8/20/2015	204
8/21/2015	202.5
8/22/2015	210.8
8/23/2015	201.6
8/24/2015	207.1
8/25/2015	193.4
8/26/2015	175.2
8/27/2015	152
8/28/2015	140.9
8/29/2015	141
8/30/2015	134.2ÿ
8/31/2015	141.6
9/1/2015	134.2
9/2/2015	129
9/3/2015	115.8
9/4/2015	104.2
9/5/2015	107.4ÿ
9/6/2015	104.0ÿ
9/7/2015	99.6ÿ
9/8/2015	97.7ÿ
9/9/2015	90.3ÿ
9/10/2015	82.3
9/11/2015	76.2
9/12/2015	73.4ÿ
9/13/2015	ÿ69.6
9/14/2015	70.7
9/15/2015	74.3
9/16/2015	76.1
9/17/2015	72.4ÿ
9/18/2015	72.1
9/19/2015	72.1ÿ
9/20/2015	74
9/21/2015	67.6ÿ
9/22/2015	66.0ÿ
9/23/2015	65.0ÿ
9/24/2015	72.2ÿ
9/25/2015	71.6ÿ
9/26/2015	68.0ÿ
9/27/2015	60.9ÿ
9/28/2015	56.6
9/29/2015	53.7
9/30/2015	51.1
10/1/2015	50.5
10/2/2015	47.3
10/3/2015	44.3ÿ
10/4/2015	43.1ÿ
10/5/2015	42.5
10/6/2015	41.4
10/7/2015	41.9
10/8/2015	42.1
10/9/2015	40.4
10/10/2015	38.8
10/11/2015	39.9ÿ
10/12/2015	39.6ÿ
10/13/2015	40
10/14/2015	40.1
10/15/2015	42.4
10/16/2015	40.4
10/17/2015	39.4
10/18/2015	40
10/19/2015	41
10/20/2015	44.5
10/21/2015	45.3ÿ
10/22/2015	39.5ÿ
10/23/2015	36.7
10/24/2015	35.6
10/25/2015	37.9
10/26/2015	45.6
10/27/2015	54.1ÿ
10/28/2015	42.0ÿ
10/29/2015	37.9ÿ
10/30/2015	35.4ÿ
10/31/2015	34.4ÿ
11/1/2015	33.2ÿ
11/2/2015	32.9ÿ
11/3/2015	33.4ÿ
11/4/2015	32.2ÿ
11/5/2015	56.5ÿ
11/6/2015	41.5ÿ
11/7/2015	36.3ÿ
11/8/2015	34.8ÿ
11/9/2015	32.2ÿ
11/10/2015	33.8ÿ
11/11/2015	34.7ÿ
11/12/2015	32.8ÿ
11/13/2015	36.2ÿ
11/14/2015	45.7ÿ
11/15/2015	40.3ÿ
11/16/2015	36.4ÿ
11/17/2015	35.9ÿ
11/18/2015	32.5ÿ
11/19/2015	32.2ÿ
11/20/2015	32.2ÿ
11/21/2015	31.2ÿ
11/22/2015	29.8ÿ
11/23/2015	30.0ÿ
11/24/2015	29.5ÿ
11/25/2015	29.0ÿ
11/26/2015	28.6ÿ
11/27/2015	28.6ÿ
11/28/2015	28.8ÿ
11/29/2015	28.3ÿ
11/30/2015	29.5ÿ
12/1/2015	27.2ÿ
12/2/2015	26.6ÿ
12/3/2015	26.0ÿ
12/4/2015	24.7ÿ
12/5/2015	26.6ÿ
12/6/2015	24.9ÿ
12/7/2015	25.6ÿ
12/8/2015	24.2ÿ
12/9/2015	24.6ÿ
12/10/2015	23.8ÿ
12/11/2015	26.0ÿ
12/12/2015	27.5ÿ
12/13/2015	23.4ÿ
12/14/2015	24.4ÿ
12/15/2015	22.7ÿ
12/16/2015	22.3ÿ
12/17/2015	22.4ÿ
12/18/2015	22.6ÿ
12/19/2015	21.1ÿ
12/20/2015	21.7ÿ
12/21/2015	22.2ÿ
12/22/2015	21.2ÿ
12/23/2015	21.6
12/24/2015	22.1ÿ
12/25/2015	20.4ÿ
12/26/2015	20.2ÿ
12/27/2015	20.7ÿ
12/28/2015	20.0ÿ
12/29/2015	21.4ÿ
12/30/2015	20.5ÿ
12/31/2015	20.9ÿ
1/1/2016	19.5ÿ
1/2/2016	21.2ÿ
1/3/2016	19.5ÿ
1/4/2016	20.8ÿ
1/5/2016	20.6ÿ
1/6/2016	20.2ÿ
1/7/2016	22.1ÿ
1/8/2016	20.1ÿ
1/9/2016	20.6ÿ
1/10/2016	20.1ÿ
1/11/2016	19.9ÿ
1/12/2016	19.4ÿ
1/13/2016	19.2ÿ
1/14/2016	19.1ÿ
1/15/2016	19.2ÿ
1/16/2016	17.5ÿ
1/17/2016	18.0ÿ
1/18/2016	17.1ÿ
1/19/2016	18.1ÿ
1/20/2016	17.9ÿ
1/21/2016	17.8ÿ
1/22/2016	16.6ÿ
1/23/2016	ÿ15.2
1/24/2016	16.3ÿ
1/25/2016	16.9ÿ
1/26/2016	16.6ÿ
1/27/2016	16.5ÿ
1/28/2016	16.8ÿ
1/29/2016	17.3ÿ
1/30/2016	19.5ÿ
1/31/2016	19.8ÿ
2/1/2016	17.2ÿ
2/2/2016	17.7ÿ
2/3/2016	16.7ÿ
2/4/2016	17.2ÿ
2/5/2016	16.9ÿ
2/6/2016	16.2ÿ
2/7/2016	16.7ÿ
2/8/2016	16.9ÿ
2/9/2016	16.7ÿ
2/10/2016	16.3ÿ
2/11/2016	18.3ÿ
2/12/2016	25.6ÿ
2/13/2016	19.4ÿ
2/14/2016	16.5ÿ
2/15/2016	18.1ÿ
2/16/2016	18.2ÿ
2/17/2016	17.3ÿ
2/18/2016	17.7ÿ
2/19/2016	17.7ÿ
2/20/2016	19.5ÿ
2/21/2016	23.9ÿ
2/22/2016	21.1ÿ
2/23/2016	20.7ÿ
2/24/2016	19.4ÿ
2/25/2016	19.6ÿ
2/26/2016	17.4ÿ
2/27/2016	16.1ÿ
2/28/2016	17.2ÿ
2/29/2016	17.5ÿ
3/1/2016	17.0ÿ
3/2/2016	14.9ÿ
3/3/2016	11.4ÿ
3/4/2016	15.6ÿ
3/5/2016	11.7ÿ
3/6/2016	13.2ÿ
3/7/2016	15.4ÿ
3/8/2016	26.2ÿ
3/9/2016	23.8ÿ
3/10/2016	21.7ÿ
3/11/2016	20.8ÿ
3/12/2016	24.7ÿ
3/13/2016	41.0ÿ
3/14/2016	41.5ÿ
3/15/2016	33.2ÿ
3/16/2016	29.9
3/17/2016	25.5
3/18/2016	32.1
3/19/2016	42.3
3/20/2016	55
3/21/2016	48.8
3/22/2016	33.9ÿ
3/23/2016	29.7ÿ
3/24/2016	28.5ÿ
3/25/2016	27.5ÿ
3/26/2016	33.6ÿ
3/27/2016	37.1ÿ
3/28/2016	35.3ÿ
3/29/2016	32.5ÿ
3/30/2016	31.5ÿ
3/31/2016	31.1ÿ
4/1/2016	32.8ÿ
4/2/2016	33.0ÿ
4/3/2016	61.7ÿ
4/4/2016	150.7ÿ
4/5/2016	103.5ÿ
4/6/2016	67.8ÿ
4/7/2016	54.1ÿ
4/8/2016	47.7ÿ
4/9/2016	43.7ÿ
4/10/2016	49.8ÿ
4/11/2016	47.4ÿ
4/12/2016	47.1ÿ
4/13/2016	40.1ÿ
4/14/2016	41.8ÿ
4/15/2016	40.3ÿ
4/16/2016	39.2ÿ
4/17/2016	37.7ÿ
4/18/2016	45.8ÿ
4/19/2016	50.7ÿ
4/20/2016	45.4ÿ
4/21/2016	42.5ÿ
4/22/2016	44.9ÿ
4/23/2016	44.8ÿ
4/24/2016	40.9ÿ
4/25/2016	39.3ÿ
4/26/2016	38.9ÿ
4/27/2016	37.2ÿ
4/28/2016	37.9ÿ
4/29/2016	36.8ÿ
4/30/2016	37.8ÿ
5/1/2016	39.3ÿ
5/2/2016	41.1ÿ
5/3/2016	45.2ÿ
5/4/2016	48.5ÿ
5/5/2016	52.6ÿ
5/6/2016	52.5ÿ
5/7/2016	52.2ÿ
5/8/2016	52.9ÿ
5/9/2016	61.2ÿ
5/10/2016	74.1ÿ
5/11/2016	87.2ÿ
5/12/2016	101.0ÿ
5/13/2016	122.1ÿ
5/14/2016	118.3ÿ
5/15/2016	105.4ÿ
5/16/2016	92.1ÿ
5/17/2016	91.8ÿ
5/18/2016	91.3ÿ
5/19/2016	95.0ÿ
5/20/2016	103.4ÿ
5/21/2016	119.2ÿ
5/22/2016	127.6ÿ
5/23/2016	141.5ÿ
5/24/2016	153.9ÿ
5/25/2016	156.7ÿ
5/26/2016	138.9ÿ
5/27/2016	121.1ÿ
5/28/2016	114.2ÿ
5/29/2016	116.0ÿ
5/30/2016	120.2ÿ
5/31/2016	113.3ÿ
6/1/2016	113.5ÿ
6/2/2016	115.8ÿ
6/3/2016	123.3ÿ
6/4/2016	148.4ÿ
6/5/2016	145.7ÿ
6/6/2016	141.5ÿ
6/7/2016	152.1ÿ
6/8/2016	172.6ÿ
6/9/2016	182.7ÿ
6/10/2016	193.5ÿ
6/11/2016	209.1ÿ
6/12/2016	205.7ÿ
6/13/2016	209.5ÿ
6/14/2016	212.7ÿ
6/15/2016	225.1ÿ
6/16/2016	256.5ÿ
6/17/2016	279.4ÿ
6/18/2016	271.1ÿ
6/19/2016	252.6ÿ
6/20/2016	245.7ÿ
6/21/2016	249.1ÿ
6/22/2016	259.7ÿ
6/23/2016	265.9ÿ
6/24/2016	252.1ÿ
6/25/2016	225.2ÿ
6/26/2016	212.8ÿ
6/27/2016	209.6ÿ
6/28/2016	217.8ÿ
6/29/2016	228.8ÿ
6/30/2016	243.3
7/1/2016	243
7/2/2016	250.9
7/3/2016	262.6
7/4/2016	278.9
7/5/2016	286.4
7/6/2016	264
7/7/2016	250.3
7/8/2016	242.5
7/9/2016	233.8
7/10/2016	214.3
7/11/2016	211.6
7/12/2016	213
7/13/2016	213
7/14/2016	222.8
7/15/2016	250.2
7/16/2016	273.5
7/17/2016	297.7
7/18/2016	288.5
7/19/2016	267.7
7/20/2016	245.8
7/21/2016	205.3
7/22/2016	189.3
7/23/2016	198.7
7/24/2016	205.9
7/25/2016	205.4
7/26/2016	207.9
7/27/2016	223.5ÿ
7/28/2016	242.2ÿ
7/29/2016	249.1ÿ
7/30/2016	251.7ÿ
7/31/2016	229.7ÿ
8/1/2016	228.3ÿ
8/2/2016	229.5ÿ
8/3/2016	228.8ÿ
8/4/2016	229.3ÿ
8/5/2016	224.1
8/6/2016	226.2
8/7/2016	238.7
8/8/2016	274.0ÿ
8/9/2016	303.1ÿ
8/10/2016	291.6ÿ
8/11/2016	271.6ÿ
8/12/2016	259.0ÿ
8/13/2016	259.5ÿ
8/14/2016	239.6ÿ
8/15/2016	213.9ÿ
8/16/2016	199.4ÿ
8/17/2016	192.6ÿ
8/18/2016	181.2ÿ
8/19/2016	172.7
8/20/2016	163.2
8/21/2016	153.1
8/22/2016	145
8/23/2016	145.2
8/24/2016	148.6
8/25/2016	140.9
8/26/2016	135.2
8/27/2016	132.5
8/28/2016	146.4
8/29/2016	153.2
8/30/2016	152.3
8/31/2016	150.4
9/1/2016	147.1
9/2/2016	127.8
9/3/2016	119.9
9/4/2016	109.9
9/5/2016	105.1
9/6/2016	104.8
9/7/2016	104.8
9/8/2016	107.3ÿ
9/9/2016	104.2ÿ
9/10/2016	101.2ÿ
9/11/2016	105.1ÿ
9/12/2016	107.8ÿ
9/13/2016	113.0ÿ
9/14/2016	108.6ÿ
9/15/2016	106.0ÿ
9/16/2016	96.2ÿ
9/17/2016	88.6ÿ
9/18/2016	82.3ÿ
9/19/2016	76.8ÿ
9/20/2016	75.9ÿ
9/21/2016	77.7ÿ
9/22/2016	81.5ÿ
9/23/2016	82
9/24/2016	79.6
9/25/2016	77.4
9/26/2016	76.9
9/27/2016	72.5
9/28/2016	72.3ÿ
9/29/2016	70.5ÿ
9/30/2016	71.5ÿ
10/1/2016	72.2ÿ
10/2/2016	71.7ÿ
10/3/2016	72.5ÿ
10/4/2016	69.9ÿ
10/5/2016	71.2ÿ
10/6/2016	72.6ÿ
10/7/2016	67.2ÿ
10/8/2016	62.3ÿ
10/9/2016	58.2ÿ
10/10/2016	53.7ÿ
10/11/2016	50.3ÿ
10/12/2016	47.4ÿ
10/13/2016	44.4ÿ
10/14/2016	42.2ÿ
10/15/2016	41.0ÿ
10/16/2016	41.2ÿ
10/17/2016	39.4ÿ
10/18/2016	39.8ÿ
10/19/2016	38.0ÿ
10/20/2016	38.4ÿ
10/21/2016	37.6ÿ
10/22/2016	37.0ÿ
10/23/2016	35.0ÿ
10/24/2016	35.9ÿ
10/25/2016	35.2ÿ
10/26/2016	30.0ÿ
10/27/2016	33.0ÿ
10/28/2016	32.1ÿ
10/29/2016	31.1ÿ
10/30/2016	31.1ÿ
10/31/2016	31.1ÿ
11/1/2016	30.0ÿ
11/2/2016	30.5ÿ
11/3/2016	30.1ÿ
11/4/2016	29.4ÿ
11/5/2016	29.9ÿ
11/6/2016	28.4ÿ
11/7/2016	28.7ÿ
11/8/2016	28.0ÿ
11/9/2016	28.2ÿ
11/10/2016	27.9ÿ
11/11/2016	26.9ÿ
11/12/2016	26.2ÿ
11/13/2016	25.7ÿ
11/14/2016	22.7ÿ
11/15/2016	23.0ÿ
11/16/2016	23.0ÿ
11/17/2016	25.1ÿ
11/18/2016	23.1ÿ
11/19/2016	23.1ÿ
11/20/2016	19.0ÿ
11/21/2016	22.3ÿ
11/22/2016	21.7ÿ
11/23/2016	21.0ÿ
11/24/2016	18.9ÿ
11/25/2016	18.3ÿ
11/26/2016	18.9ÿ
11/27/2016	19.8ÿ
11/28/2016	17.3ÿ
11/29/2016	16.6ÿ
11/30/2016	15.2ÿ
12/1/2016	22.6ÿ
12/2/2016	28.2ÿ
12/3/2016	26.2ÿ
12/4/2016	26.0ÿ
12/5/2016	25.6ÿ
12/6/2016	24.8ÿ
12/7/2016	24.7ÿ
12/8/2016	24.8ÿ
12/9/2016	23.5ÿ
12/10/2016	23.5ÿ
12/11/2016	22.3ÿ
12/12/2016	22.8ÿ
12/13/2016	22.4ÿ
12/14/2016	17.9ÿ
12/15/2016	22.0ÿ
12/16/2016	23.1ÿ
12/17/2016	21.7ÿ
12/18/2016	19.8ÿ
12/19/2016	19.8ÿ
12/20/2016	19.5ÿ
12/21/2016	17.6ÿ
12/22/2016	18.6ÿ
12/23/2016	19.7ÿ
12/24/2016	19.5ÿ
12/25/2016	19.0ÿ
12/26/2016	18.8ÿ
12/27/2016	17.9ÿ
12/28/2016	18.8ÿ
12/29/2016	18.2ÿ
12/30/2016	18.2ÿ
12/31/2016	18.0ÿ
1/1/2017	17.7ÿ
1/2/2017	17.5ÿ
1/3/2017	17.1ÿ
1/4/2017	17.1ÿ
1/5/2017	18.6ÿ
1/6/2017	18.4ÿ
1/7/2017	18.7ÿ
1/8/2017	18.0ÿ
1/9/2017	19.1ÿ
1/10/2017	16.9ÿ
1/11/2017	15.1ÿ
1/12/2017	16.3ÿ
1/13/2017	14.6ÿ
1/14/2017	13.9ÿ
1/15/2017	13.9ÿ
1/16/2017	14.5ÿ
1/17/2017	14.3ÿ
1/18/2017	16.4ÿ
1/19/2017	15.2ÿ
1/20/2017	15.5ÿ
1/21/2017	15.4ÿ
1/22/2017	15.1ÿ
1/23/2017	15.9ÿ
1/24/2017	14.3ÿ
1/25/2017	15.0ÿ
1/26/2017	19.0ÿ
1/27/2017	19.1ÿ
1/28/2017	17.3ÿ
1/29/2017	16.1ÿ
1/30/2017	15.6ÿ
1/31/2017	15.1ÿ
2/1/2017	16.4ÿ
2/2/2017	18.2ÿ
2/3/2017	17.6ÿ
2/4/2017	19.2ÿ
2/5/2017	18.8ÿ
2/6/2017	23.7ÿ
2/7/2017	19.1ÿ
2/8/2017	17.1ÿ
2/9/2017	18.2ÿ
2/10/2017	17.8ÿ
2/11/2017	17.3ÿ
2/12/2017	18.2ÿ
2/13/2017	20.5ÿ
2/14/2017	20.4ÿ
2/15/2017	21.1ÿ
2/16/2017	20.1ÿ
2/17/2017	21.1ÿ
2/18/2017	21.1ÿ
2/19/2017	22.6ÿ
2/20/2017	33.2ÿ
2/21/2017	35.0ÿ
2/22/2017	25.8ÿ
2/23/2017	22.0ÿ
2/24/2017	19.8ÿ
2/25/2017	19.2ÿ
2/26/2017	17.9ÿ
2/27/2017	17.2ÿ
2/28/2017	17.0ÿ
3/1/2017	15.8ÿ
3/2/2017	14.5ÿ
3/3/2017	16.5ÿ
3/4/2017	10.7ÿ
3/5/2017	23.2ÿ
3/6/2017	23.3ÿ
3/7/2017	20.9ÿ
3/8/2017	19.0ÿ
3/9/2017	15.4ÿ
3/10/2017	13.1ÿ
3/11/2017	12.4ÿ
3/12/2017	16.8ÿ
3/13/2017	17.4ÿ
3/14/2017	20.6ÿ
3/15/2017	19.0ÿ
3/16/2017	17.4ÿ
3/17/2017	17.0ÿ
3/18/2017	17.0ÿ
3/19/2017	16.0ÿ
3/20/2017	17.0ÿ
3/21/2017	16.4ÿ
3/22/2017	16.5ÿ
3/23/2017	20.5ÿ
3/24/2017	36.1ÿ
3/25/2017	31.8ÿ
3/26/2017	25.5ÿ
3/27/2017	22.3ÿ
3/28/2017	23.9ÿ
3/29/2017	24.4ÿ
3/30/2017	28.0ÿ
3/31/2017	31.0ÿ
4/1/2017	30.9ÿ
4/2/2017	30.2ÿ
4/3/2017	29.8ÿ
4/4/2017	26.4ÿ
4/5/2017	27.3ÿ
4/6/2017	32.4ÿ
4/7/2017	32.1ÿ
4/8/2017	32.0ÿ
4/9/2017	30.4ÿ
4/10/2017	28.4ÿ
4/11/2017	26.0ÿ
4/12/2017	21.0ÿ
4/13/2017	22.7ÿ
4/14/2017	24.4ÿ
4/15/2017	24.3ÿ
4/16/2017	29.3ÿ
4/17/2017	34.4ÿ
4/18/2017	41.3ÿ
4/19/2017	45.4ÿ
4/20/2017	48.9ÿ
4/21/2017	52.9ÿ
4/22/2017	54.4ÿ
4/23/2017	58.6ÿ
4/24/2017	75.3ÿ
4/25/2017	73.3ÿ
4/26/2017	58.4ÿ
4/27/2017	52.7ÿ
4/28/2017	45.0ÿ
4/29/2017	44.7ÿ
4/30/2017	44.5ÿ
5/1/2017	44.9ÿ
5/2/2017	50.7ÿ
5/3/2017	51.8ÿ
5/4/2017	50.4ÿ
5/5/2017	46.9ÿ
5/6/2017	47.9ÿ
5/7/2017	55.5ÿ
5/8/2017	66.5ÿ
5/9/2017	71.7ÿ
5/10/2017	70.3ÿ
5/11/2017	73.0ÿ
5/12/2017	79.9ÿ
5/13/2017	102.2ÿ
5/14/2017	108.5ÿ
5/15/2017	115.4ÿ
5/16/2017	127.1ÿ
5/17/2017	134.5ÿ
5/18/2017	134.7ÿ
5/19/2017	130.8ÿ
5/20/2017	130.3ÿ
5/21/2017	134.2ÿ
5/22/2017	136.6ÿ
5/23/2017	138.4ÿ
5/24/2017	133.3ÿ
5/25/2017	142.2ÿ
5/26/2017	150.5ÿ
5/27/2017	164.0ÿ
5/28/2017	168.8ÿ
5/29/2017	189.2ÿ
5/30/2017	192.3ÿ
5/31/2017	195.0ÿ
6/1/2017	194.2ÿ
6/2/2017	178.3ÿ
6/3/2017	155.3ÿ
6/4/2017	145.3ÿ
6/5/2017	155.7ÿ
6/6/2017	180.2ÿ
6/7/2017	191.0ÿ
6/8/2017	184.6ÿ
6/9/2017	165.0ÿ
6/10/2017	153.9ÿ
6/11/2017	148.0ÿ
6/12/2017	133.7ÿ
6/13/2017	121.3ÿ
6/14/2017	120.6ÿ
6/15/2017	120.5ÿ
6/16/2017	148.6ÿ
6/17/2017	151.6ÿ
6/18/2017	158.2ÿ
6/19/2017	168.9ÿ
6/20/2017	181.8ÿ
6/21/2017	191.8ÿ
6/22/2017	194.5ÿ
6/23/2017	177.5ÿ
6/24/2017	174.1ÿ
6/25/2017	178.5ÿ
6/26/2017	193.4ÿ
6/27/2017	207.2ÿ
6/28/2017	221.5ÿ
6/29/2017	236.8ÿ
6/30/2017	253.4ÿ
7/1/2017	242.5ÿ
7/2/2017	219.8ÿ
7/3/2017	210.8ÿ
7/4/2017	201.8ÿ
7/5/2017	203.3ÿ
7/6/2017	203.6ÿ
7/7/2017	201.0ÿ
7/8/2017	189.4ÿ
7/9/2017	190.6ÿ
7/10/2017	203.1ÿ
7/11/2017	233.6ÿ
7/12/2017	264.1ÿ
7/13/2017	281.3ÿ
7/14/2017	291.8ÿ
7/15/2017	281.9ÿ
7/16/2017	256.7ÿ
7/17/2017	270.9ÿ
7/18/2017	278.9ÿ
7/19/2017	293.8ÿ
7/20/2017	270.8ÿ
7/21/2017	256.3ÿ
7/22/2017	245.5
7/23/2017	248.6
7/24/2017	255.1
7/25/2017	253.2
7/26/2017	253.5
7/27/2017	246.6
7/28/2017	244
7/29/2017	255
7/30/2017	267.5
7/31/2017	302.2
8/1/2017	322
8/2/2017	340.3
8/3/2017	344.6
8/4/2017	339.2
8/5/2017	324.8
8/6/2017	309.8
8/7/2017	295.5
8/8/2017	289.8
8/9/2017	295.3
8/10/2017	296.7
8/11/2017	283.6
8/12/2017	274.8
8/13/2017	258.8
8/14/2017	238.6
8/15/2017	212.3
8/16/2017	203.6
8/17/2017	185.4
8/18/2017	157.7
8/19/2017	152.3
8/20/2017	157.6
8/21/2017	161
8/22/2017	164.1
8/23/2017	160
8/24/2017	160.7
8/25/2017	168.2
8/26/2017	169.5
8/27/2017	164.4
8/28/2017	149.7
8/29/2017	133.6
8/30/2017	125.3
8/31/2017	127.6
9/1/2017	130.3
9/2/2017	132.3
9/3/2017	132.8
9/4/2017	127
9/5/2017	117
9/6/2017	110.4
9/7/2017	106.1
9/8/2017	100.8
9/9/2017	96
9/10/2017	93.8
9/11/2017	96.4
9/12/2017	94.8
9/13/2017	92.8
9/14/2017	87.2
9/15/2017	84.6
9/16/2017	78.8
9/17/2017	73.1
9/18/2017	68.2
9/19/2017	66.2
9/20/2017	60.7
9/21/2017	59.2
9/22/2017	59.4
9/23/2017	61.2
9/24/2017	61.4
9/25/2017	61.5
9/26/2017	61.3
9/27/2017	59.5
9/28/2017	59.8
9/29/2017	57.7
9/30/2017	58.4
10/1/2017	58.2
10/2/2017	55.8
10/3/2017	54.7
10/4/2017	52.5
10/5/2017	51.8
10/6/2017	51.2
10/7/2017	48.5
10/8/2017	46.6
10/9/2017	45.9
10/10/2017	44.9
10/11/2017	43.4
10/12/2017	40.5
10/13/2017	39.8
10/14/2017	39.2
10/15/2017	36.4
10/16/2017	36.4
10/17/2017	34.2
10/18/2017	35.1
10/19/2017	32.8
10/20/2017	32.9
10/21/2017	32.7
10/22/2017	30.7
10/23/2017	31.4
10/24/2017	30.8
10/25/2017	30
10/26/2017	29.5
10/27/2017	29.3
10/28/2017	29.3
10/29/2017	28.3
10/30/2017	28.1
10/31/2017	27
11/1/2017	29
11/2/2017	27.9
11/3/2017	28.8
11/4/2017	27.3
11/5/2017	27.7
11/6/2017	27.3
11/7/2017	27.7
11/8/2017	28.1
11/9/2017	26.9
11/10/2017	27.9
11/11/2017	26.4ÿ
11/12/2017	26.5ÿ
11/13/2017	25.9ÿ
11/14/2017	25.0ÿ
11/15/2017	25.1ÿ
11/16/2017	24.5ÿ
11/17/2017	22.2ÿ
11/18/2017	24.1ÿ
11/19/2017	20.8ÿ
11/20/2017	21.8ÿ
11/21/2017	22.2ÿ
11/22/2017	21.4ÿ
11/23/2017	19.0ÿ
11/24/2017	19.2ÿ
11/25/2017	18.6ÿ
11/26/2017	19.6ÿ
11/27/2017	19.0ÿ
11/28/2017	18.7ÿ
11/29/2017	19.4ÿ
11/30/2017	18.1ÿ
12/1/2017	19.7ÿ
12/2/2017	16.9ÿ
12/3/2017	25.5ÿ
12/4/2017	25.4ÿ
12/5/2017	23.1ÿ
12/6/2017	22.2ÿ
12/7/2017	21.9ÿ
12/8/2017	21.8ÿ
12/9/2017	22.3ÿ
12/10/2017	21.9ÿ
12/11/2017	22.2ÿ
12/12/2017	23.4ÿ
12/13/2017	24.8ÿ
12/14/2017	22.4ÿ
12/15/2017	20.4ÿ
12/16/2017	21.9ÿ
12/17/2017	20.5ÿ
12/18/2017	20.3ÿ
12/19/2017	20.4ÿ
12/20/2017	17.5ÿ
12/21/2017	18.3ÿ
12/22/2017	18.5ÿ
12/23/2017	15.8ÿ
12/24/2017	16.1ÿ
12/25/2017	15.9ÿ
12/26/2017	15.6ÿ
12/27/2017	15.0ÿ
12/28/2017	15.2ÿ
12/29/2017	14.7ÿ
12/30/2017	15.4ÿ
12/31/2017	14.9ÿ
1/1/2018	14.6ÿ
1/2/2018	14.7ÿ
1/3/2018	13.4ÿ
1/4/2018	13.7ÿ
1/5/2018	13.5ÿ
1/6/2018	13.8ÿ
1/7/2018	13.7ÿ
1/8/2018	13.4ÿ
1/9/2018	12.9ÿ
1/10/2018	13.0ÿ
1/11/2018	12.6ÿ
1/12/2018	12.4ÿ
1/13/2018	12.5ÿ
1/14/2018	12.3ÿ
1/15/2018	15.7ÿ
1/16/2018	14.3ÿ
1/17/2018	14.6ÿ
1/18/2018	13.5ÿ
1/19/2018	16.5ÿ
1/20/2018	16.2ÿ
1/21/2018	17.1ÿ
1/22/2018	16.7ÿ
1/23/2018	16.4ÿ
1/24/2018	16.6ÿ
1/25/2018	16.8ÿ
1/26/2018	16.8ÿ
1/27/2018	16.5ÿ
1/28/2018	16.4ÿ
1/29/2018	16.3ÿ
1/30/2018	16.3ÿ
1/31/2018	16.2ÿ
2/1/2018	16.8ÿ
2/2/2018	16.7ÿ
2/3/2018	16.6ÿ
2/4/2018	16.1ÿ
2/5/2018	17.2ÿ
2/6/2018	17.9ÿ
2/7/2018	18.6ÿ
2/8/2018	17.4ÿ
2/9/2018	18.1ÿ
2/10/2018	18.6ÿ
2/11/2018	17.7ÿ
2/12/2018	18.9ÿ
2/13/2018	20.5ÿ
2/14/2018	18.2ÿ
2/15/2018	15.8ÿ
2/16/2018	16.4ÿ
2/17/2018	14.8ÿ
2/18/2018	13.0ÿ
2/19/2018	12.9ÿ
2/20/2018	12.0ÿ
2/21/2018	11.2ÿ
2/22/2018	10.2ÿ
2/23/2018	11.6ÿ
2/24/2018	10.7ÿ
2/25/2018	17.8ÿ
2/26/2018	21.7ÿ
2/27/2018	20.1ÿ
2/28/2018	18.0ÿ
3/1/2018	16.0ÿ
3/2/2018	14.6ÿ
3/3/2018	20.7ÿ
3/4/2018	24.1ÿ
3/5/2018	19.2ÿ
3/6/2018	17.4ÿ
3/7/2018	16.5ÿ
3/8/2018	15.1ÿ
3/9/2018	15.2ÿ
3/10/2018	15.3ÿ
3/11/2018	14.8ÿ
3/12/2018	14.8ÿ
3/13/2018	14.6ÿ
3/14/2018	15.9ÿ
3/15/2018	26.6ÿ
3/16/2018	25.5ÿ
3/17/2018	21.1ÿ
3/18/2018	19.3ÿ
3/19/2018	17.7ÿ
3/20/2018	16.6ÿ
3/21/2018	15.7ÿ
3/22/2018	17.0ÿ
3/23/2018	16.5ÿ
3/24/2018	16.5ÿ
3/25/2018	16.8ÿ
3/26/2018	16.3ÿ
3/27/2018	16.8ÿ
3/28/2018	16.9ÿ
3/29/2018	17.2ÿ
3/30/2018	17.2ÿ
3/31/2018	17.7ÿ
4/1/2018	17.6ÿ
4/2/2018	18.3ÿ
4/3/2018	21.1ÿ
4/4/2018	23.0ÿ
4/5/2018	25.0ÿ
4/6/2018	22.9ÿ
4/7/2018	23.5ÿ
4/8/2018	23.8ÿ
4/9/2018	25.8ÿ
4/10/2018	30.6ÿ
4/11/2018	31.4ÿ
4/12/2018	29.3ÿ
4/13/2018	27.9ÿ
4/14/2018	27.4ÿ
4/15/2018	27.3ÿ
4/16/2018	25.6ÿ
4/17/2018	26.1ÿ
4/18/2018	29.0ÿ
4/19/2018	30.5ÿ
4/20/2018	31.4ÿ
4/21/2018	35.0ÿ
4/22/2018	35.9ÿ
4/23/2018	33.8ÿ
4/24/2018	30.5ÿ
4/25/2018	27.2ÿ
4/26/2018	25.4ÿ
4/27/2018	34.5ÿ
4/28/2018	35.6ÿ
4/29/2018	35.0ÿ
4/30/2018	34.9ÿ
5/1/2018	35.5ÿ
5/2/2018	35.3ÿ
5/3/2018	37.3ÿ
5/4/2018	39.3ÿ
5/5/2018	38.7ÿ
5/6/2018	36.5ÿ
5/7/2018	37.5ÿ
5/8/2018	37.8ÿ
5/9/2018	36.8ÿ
5/10/2018	35.9ÿ
5/11/2018	34.0ÿ
5/12/2018	35.1ÿ
5/13/2018	44.3ÿ
5/14/2018	53.6ÿ
5/15/2018	46.2ÿ
5/16/2018	44.9ÿ
5/17/2018	41.2ÿ
5/18/2018	42.8ÿ
5/19/2018	43.5ÿ
5/20/2018	43.3ÿ
5/21/2018	44.6ÿ
5/22/2018	43.2ÿ
5/23/2018	41.5ÿ
5/24/2018	40.3ÿ
5/25/2018	38.5ÿ
5/26/2018	38.5ÿ
5/27/2018	42.2ÿ
5/28/2018	46.6ÿ
5/29/2018	50.9ÿ
5/30/2018	62.4ÿ
5/31/2018	65.2ÿ
6/1/2018	70.1ÿ
6/2/2018	77.7ÿ
6/3/2018	83.3ÿ
6/4/2018	95.6ÿ
6/5/2018	126.5ÿ
6/6/2018	144.9ÿ
6/7/2018	153.7ÿ
6/8/2018	155.5ÿ
6/9/2018	161.8ÿ
6/10/2018	166.6ÿ
6/11/2018	167.0ÿ
6/12/2018	166.4ÿ
6/13/2018	160.2ÿ
6/14/2018	150.5ÿ
6/15/2018	151.2ÿ
6/16/2018	155.8ÿ
6/17/2018	157.8ÿ
6/18/2018	147.6ÿ
6/19/2018	133.8ÿ
